# Supplementary material for: Development of a Patient-Centered Outcome Tool for Blepharospasm: A Stepwise Modified Delphi Study
Source: Toxins (Basel). 2025 Sep 10;17(9):455. doi: 10.3390/toxins17090455 (PMC12474189; doi:10.3390/toxins17090455)
Supplement: Supplementary file 1 [file toxins-17-00455-s001.zip]

Archive with 1 entries (1 files):
- toxins-3774588-supplementary.pdf
